# Supplementary material for: Intraventricular Meningiomas: Clinical-Pathological and Genetic Features of a Monocentric Series
Source: Curr Oncol. 2022 Jan 2;29(1):178–85. doi: 10.3390/curroncol29010017 (PMC8775267; doi:10.3390/curroncol29010017)
Supplement: Supplementary file 1 [file curroncol-29-00017-s001.zip]

Archive with 1 entries (1 files):
- curroncol-1491026-supplementary.xlsx
