# Supplementary material for: Intraventricular Meningiomas: Clinical-Pathological and Genetic Features of a Monocentric Series
Source: Curr Oncol. 2022 Jan 2;29(1):178–85. doi: 10.3390/curroncol29010017 (PMC8775267; doi:10.3390/curroncol29010017)
Supplement: Supplementary file 1 [file curroncol-29-00017-s001.zip › curroncol-1491026-supplementary.xlsx]

## Sheet: Table S1
Table S1: List of somatic and germline mutations identified in all samples.
ID sample	CHROM	POS	REF	ALT	var_freq	Existing_variation	GENE	Feature	SIFT	PolyPhen	Consequence	HGVSc	HGVSp	EXON	INTRON	CLIN_SIG	FATHmm_coding	FATHMM_noncoding
23M
24M	chr17	59878621	C	T	47		BRIP1	NM_032043.2		possibly_damaging	missense_variant	NM_032043.2:c.1133G>A	NP_114432.2:p.Arg378Lys	8/20			0.99693	0.99511
24M	chr22	24176339	G	A	81	rs387906812	SMARCB1	NM_001317946.1		probably_damaging	missense_variant	NM_001317946.1:c.1157G>A	NP_001304875.1:p.Arg386His	9/9		pathogenic	0.98787	0.96699
24M	chr22	30032749	A	T	75		NF2	NM_000268.3			stop_gained	NM_000268.3:c.124A>T	NP_000259.1:p.Lys42Ter	2/16			0.97545	0.98818
25M
26M	chr22	30060984	TATTAAACCACTGGATAA	T	57		NF2	NM_000268.3			frameshift_variant	NM_000268.3:c.817_833del	NP_000259.1:p.Ile273GlufsTer3	9/16
27M	chr1	204397278	G	C	47		PIK3C2B	XM_005245257.1	0.19	possibly_damaging	missense_variant	XM_005245257.1:c.4469C>G	XP_005245314.1:p.Pro1490Arg	30/33			0.98478	0.99032
27M	chr18	48584614	AGTATGTACATACTTTAAAAAATCTTTTAAATAGTTGAGAAAAAAGTAGGCAGCCTTTATAAAAGCAAATTAACCCATGTGGGCCTTAATTTTTAG	A	21		SMAD4	NM_005359.5			splice_acceptor_variant&splice_donor_variant&intron_variant	NM_005359.5:c.787+1_788-1del			6/11
27M	chr22	30035199	C	T	73		NF2	NM_000268.3			stop_gained&splice_region_variant	NM_000268.3:c.361C>T	NP_000259.1:p.Gln121Ter	3/16			0.99337	0.99537
28M	chr5	131953988	T	G	33		RAD50	NM_005732.3			splice_donor_variant	NM_005732.3:c.3389+2T>G			21/24		0.98279	0.99181
28M	chr5	149497377	C	T	53		PDGFRB	NM_002609.3	0.06	possibly_damaging	missense_variant	NM_002609.3:c.2941G>A	NP_002600.1:p.Asp981Asn	22/23			0.96449	0.98992
